# Supplementary material for: Promises and Challenges of Predictive Blood Biomarkers for Locally Advanced Rectal Cancer Treated with Neoadjuvant Chemoradiotherapy
Source: Cells. 2023 Jan 26;12(3):413. doi: 10.3390/cells12030413 (PMC9913546; doi:10.3390/cells12030413)
Supplement: Supplementary file 1 [file cells-12-00413-s001.zip]

Archive with 1 entries (1 files):
- cells-2189517-supplementary.pdf
